# Supplementary material for: Identifying Metal Binding Sites in Proteins Using Homologous Structures, the MADE Approach
Source: J Chem Inf Model. 2023 Aug 9;63(16):5204–19. doi: 10.1021/acs.jcim.3c00558 (PMC10466382; doi:10.1021/acs.jcim.3c00558)
Supplement: Supplementary file 2 — ci3c00558_si_002.txt [file ci3c00558_si_002.txt]

2KVF_1 1XF7_1 6PV0_1 6UCP_1 6UCO_1 6PV1_1 6PV2_1 1SP2_1 1VA2_1 6PV3_1 5US3_1 1SP1_1 1RIK_1 1VA3_1 1ARE_1 1ARD_1 1ARF_1 1ZNM_1
1ZLZ_1 1VEW_1 1EN4_1 1IXB_1 1I0H_1 1EN5_1 3OT7_1 1IX9_1 3K9S_1 1MMM_1 1EN6_1 1I08_1 1D5N_1 
1BC2_1 1BMC_1 1BVT_1 1DXK_1 1MQO_1 2BC2_1 2BFK_1 2BFL_1 2BFZ_1 2BFZ_2 2BG2_1 2BG6_1 2BG7_1 2BG8_1 2BG8_2 2BGA_1 2M5C_1 2M5D_1 2NXA_1 2NYP_1 2NZE_1 2NZF_1 2UYX_1 3BC2_1 3FCZ_1 3I0V_1 3I11_1 3I13_1 3I14_1 3I15_1 3KNR_1 3KNS_1 4C09_1 4C1C_1 4C1H_1 4NQ4_1 4NQ5_1 4NQ6_1 4TYT_1 5FQA_1 5FQB_1 5JMX_1 5W8W_1 6EUM_1 6EWE_1 6F2N_1
2BT3_1 2CFD_1 1W4N_1 1SII_1 2CFW_1 2CFK_1 2CFG_1 1W5Z_1 1W6G_1 2CFL_1 1SIH_1 1W6C_1 3KII_1 3KN4_1 2CG0_1 2CG1_1 1RJO_1 1IVV_1 1UI7_1 2CWV_1 2YX9_1 1IQY_1 1AV4_1 2ZL8_1 3AMO_1 1IQX_1 1WMO_1 1IVW_1 2CWU_1 2CWT_1 7F8K_1 2D1W_1 1IVX_1 1WMP_1 2E2T_1 1AVK_1 1WMN_1 1IVU_1 1AVL_1 1UI8_1 1IU7_1 2E2V_1 2E2U_1 3X42_1 3WA2_1 6L9C_1 3WA3_1 3X40_1 5ZPL_1 5ZP9_1 5ZPC_1 5ZPJ_1 5ZP7_1 5ZPA_1 5ZPO_1 5ZOU_1 5ZPG_1 3X3Y_1 3X41_1 5ZOX_1 5ZP6_1 5ZP8_1 5ZPM_1 5ZPR_1 5ZOY_1 5ZPH_1 5ZPP_1 5ZP4_1 5ZPD_1 5ZPK_1 5ZPF_1 5ZP1_1 5ZPB_1 5ZPN_1 5ZP2_1 5ZPT_1 5ZPQ_1 3X3X_1 5ZPS_1 3X3Z_1 5ZP3_1 5ZP0_1 5ZPE_1 5ZOW_1 5ZOZ_1 5ZPI_1 5ZP5_1 3AMO_2
1A1F_3 1A1G_3 1A1H_3 1A1I_3 1A1J_3 1A1K_3 1A1L_3 1AAY_3 1JK1_3 1JK2_3 1P47_3 1ZAA_3 4R2A_1 4R2C_1 4R2D_1 4X9J_1
4F6Z_1 7XHX_1 4F6H_1 6ZYS_1 5HH4_1 5EWA_1 5EV6_1 6ZYR_1 5EV8_1 1WUP_1 4C1F_1 7DTN_1 6LBL_1 6JED_1 4UAM_1 1WUO_1 1VGN_1 1DD6_1 7DTM_1 1JJT_1 4C1G_1 6JKA_1 5Y5B_1 2DOO_1 3WXC_1 1JJE_1 1DDK_1
1AJ5_1 1DF0_2 1DVI_1 1NP8_1 1U5I_2 3BOW_2 3DF0_2 6QLB_1
1MKD_1 1OYN_1 1PTW_1 1Q9M_1 1TB7_1 1TBB_1 1XOM_1 1XON_1 1XOQ_1 1XOR_1 1Y2B_1 1Y2C_1 1Y2D_1 1Y2E_1 1Y2K_1 1ZKN_1 2FM0_1 2FM5_1 2PW3_1 2QYN_1 3G4G_1 3G4I_1 3G4K_1 3G4L_1 3G58_1 3IAD_1 3IAK_1 3K4S_1 3SL3_1 3SL4_1 3SL5_1 3SL6_1 3SL8_1 3V9B_1 4OGB_1 4W1O_1 4WCU_1 5K1I_1 5K32_1 5LBO_1 5TKB_1 5WH5_1 5WQA_1 6AKR_1 6BOJ_1 6F6U_1 6F8R_1 6F8T_1 6F8U_1 6F8V_1 6F8W_1 6F8X_1 6FDC_1 6FDI_1 6FE7_1 6FEB_1 6FET_1 6FT0_1 6FTA_1 6FTW_1 6FW3_1 6HWO_1 6IAG_1 6IBF_1 6IM6_1 6IMB_1 6IMD_1 6IMI_1 6IMO_1 6IMR_1 6IMT_1 6IND_1 6INK_1 6INM_1 6KJZ_1 6KK0_1 6LRM_1 6NJH_1 6NJI_1 6NJJ_1 6RCW_1 6ZBA_1 7A8Q_1 7A9V_1 7AAG_1 7AB9_1 7ABD_1 7ABE_1 7ABJ_1 7AY6_1 7B9H_1 7CBJ_1 7CBQ_1 7W4X_1 7W4Y_1
AF_AFP00138F1_1 1CGN_1 1CGO_1 1E83_1 1E84_1 1E85_1 1E86_1 2XL6_1 2XL8_1 2XLD_1 2XLE_1 2XLH_1 2XLM_1 2XLO_1 2XLV_1 2XLW_1 2XM0_1 2XM4_1 2YKZ_1 2YL0_1 2YL1_1 2YL3_1 2YL7_1 2YLD_1 2YLG_1 2YLI_1 3ZQV_1 3ZQY_1 3ZTM_1 3ZTZ_1 3ZWI_1 4CDA_1 4CDV_1 4CDY_1 4CIP_1 4CJG_1 4CJO_1 4D4N_1 4D4X_1 4WGY_1 4WGZ_1 5AGF_1 5JLI_1 5JP7_1 5JRA_1 5JS5_1 5JSL_1 5JT4_1 5JUA_1 5JVE_1 5NC0_1 5NGX_1
